# Supplementary material for: Wheat Stem Rust Back in Europe: Diversity, Prevalence and Impact on Host Resistance
Source: Front Plant Sci. 2022 Jun 2;13:882440. doi: 10.3389/fpls.2022.882440 (PMC9202592; doi:10.3389/fpls.2022.882440)
Supplement: Supplementary file 2 [file Data_Sheet_2.xlsx]

## Sheet: Table S1
Table S1. Twenty SSR primer pairs, multiplex organization, size range of alleles and primer concentration applied for the genotyping of Puccinia graminis samples. In the present study, only 17 primer pairs were considered, i.e., scorable across all isolates.
Locus	5' label	Forward primer	Reverse primer	Multiplex	Size range for isolates in present study	Repeat size	Final primer concentration in PCR (µM)	Reference
PgtCAT4.2	6-FAM-	CCGTGTCGATCCCAATAATC	AGCAAGGTGAGAATCGGAAA	1	104-140	3	0.2	Stoxen, 2012
PgtCAA98	VIC	ATTCGGATGGTCCGTTACTG	CCATCCCACTCAAATCATCC	1	149-182	3	0.2	Jin et al. 2009
Pgest24	NED	TCATCGACCAAGAGCATCAG	TTCGGGAGTGAGTCTCTGCT	1	141-162	3	0.2	Stoxen, 2012
Pgest325	PET	TTGGGTGAGTCAGAGTTTGAGA	CCCACCCACTCTCAGTCAAT	1	167-197	3	0.2	Stoxen, 2012
PgtCAA39	NED	CGTCGTCCCTCCATAGTCTTA	CTCTCAAGCACCCTCAACATC	1	187-301	3	0.2	Stoxen, 2012
Pgest2271	6-FAM-	CACACGTCTCGAGGAACAGA	CTCGTGGGATGAAGTCCATT	1	152-211	3	0.2	Zhong et al. 2009
Pgest341	VIC	GGCCTTGGTACCCAATTTCT	GATGTCGCACTCGGTTTCTT	1	208-232	3	0.2	Zhong et al. 2009
PgtCAA53	PET	AGGCTCAACACCACCCATAC	AGGAGGAGGTGAAGGGGATA	1	201-231	3	0.2	Jin et al. 2009
PgtCAA80	VIC	GCCTCCAGACGAATGGTTTA	TTGGTGATGATGATGGTTGG	1	221-245	3	0.2	Stoxen, 2012
Pgest21	6-FAM-	CCGAATGCAGATTACCCTTG	GTTTGCCTGATGATGGATGA	1	236-254	3	0.2	Stoxen, 2012
PgtCAA49	6-FAM-	TCGTCTGATCGTGAGAAACG	GACGATTGCTGAGGATTGCT	2	98-146	3	0.2	Stoxen, 2012
PgtCAA93	VIC	CGCCTGTGATGGTTGTATTG	CACTCTCGCCAAACCTCATT	2	158-197	3	0.2	Jin et al. 2009
Pgest1091	NED	CCATCCGATCATTTCTTCGT	CCGACCTTCTCTTGCTTCT	2	159-192	3	0.2	Zhong et al. 2009
Pgest173	PET	TCCATTGAGTTCCATCGTGA	TCCCTTGACCATTCTCAACG	2	180-192	3	0.2	Zhong et al. 2009
PgtGAA8.1	6-FAM-	TGTCTGCCTGTCTGTCGAAC	GGATGATCGGTCAGTTGGTT	2	170-206	3	0.2	Stoxen, 2012
Pgest142	NED	GATGGTGAAGTCCGGTATGG	CCACCAACAAACCAACAAGA	2	170-239	3	0.2	Stoxen, 2012
Pgest591	VIC	AGGTTGATGATGAGGATGC	ATTATGCGGGACAAATCGAG	2	208-220	3	0.2	Stoxen, 2012
Pgest353	PET	ACGTCTTGGGTTTCTGTGGA	TCGAATCCCAAGGAACAGAG	2	227-248	3	0.2	Zhong et al. 2009
Pgest293	VIC	GAACCTTGGCCTGAGTGCTA	GCAGCCTACAGCAAGAATCC	2	227-251	3	0.2	Zhong et al. 2009
Pgest318	6-FAM-	GATGTCGGTCTTGGTCCACT	ACAGACACTCCCGAGCTCAT	2	250-274	3	0.2	Stoxen, 2012
1 not considered in present study

## Sheet: Table S2
Table S2. SSR allele sizes for reference isolates representing different genetic groups in Puccinia graminis f.sp. tritici (cf. Table 2)
Isolate ID	Genetic group	PgtCAT4.2		PgtCAA98		Pgest24		Pgest325		PgtCAA39		Pgest2271		Pgest341		PgtCAA53		PgtCAA80		Pgest21		PgtCAA49		PgtCAA93		Pgest1091		Pgest173		PgtGAA8.1		Pgest142		Pgest591		Pgest353		Pgest293		Pgest318
07Ken24_4	Clade I	119	128	167	173	150	150	170	179	226	238	196	211	214	214	213	228	230	245	245	248	107	125	161	176	168	168	189	189	173	203	215	218	220	220	230	230	236	248	259	262
ET165_12	Clade I	119	128	167	173	150	150	170	179	226	238	196	211	214	214	213	228	230	245	245	248	107	125	161	176	168	168	189	189	173	203	215	218	220	220	230	230	236	248	259	262
13ETH25_2	Clade II	128	128	152	167	150	156	170	173	229	238	196	196	214	214	204	228	245	248	245	248	125	125	161	185	168	168	180	180	182	203	215	215	217	220	230	230	245	248	268	268
ET45a1_14	Clade II	128	128	152	167	150	156	170	173	229	238	196	196	214	214	204	228	245	248	245	248	125	125	161	185	168	168	180	180	182	203	215	215	217	220	230	230	245	248	268	268
06Yem34_1	Clade III_A	119	134	170	182	141	147	179	182	199	226	205	205	214	214	207	219	236	245	248	253	110	110	176	182	168	168	180	189	173	182	200	221	214	220	242	242	236	248	256	274
14GEO189_1	Clade III_B	128	128	167	170	144	153	179	179	190	220	0	0	214	214	207	225	239	239	245	248	128	137	176	176	0	0	180	189	182	182	194	215	217	217	242	242	245	245	268	274
IT14a1_16	Clade III_B	128	128	167	170	144	153	179	179	190	220	0	0	214	214	207	225	239	239	245	248	128	137	176	176	0	0	180	189	182	182	194	215	217	217	242	242	245	245	268	274
13GER17_3	Clade IV_A1	119	128	170	182	144	150	173	179	220	235	208	208	214	217	204	216	236	239	245	251	107	137	176	176	165	165	180	180	173	182	215	215	217	217	230	239	239	248	256	274
DE205a_13	Clade IV_A1	119	128	170	182	144	150	173	179	220	235	208	208	214	217	204	216	236	239	245	251	107	137	176	176	0	0	180	180	173	182	215	215	217	217	230	239	239	248	256	274
13GER10_4	Clade IV_A2	119	128	164	170	147	150	176	179	190	235	202	202	217	217	204	216	230	236	245	251	113	137	161	179	0	0	180	180	173	182	203	215	0	0	230	230	248	248	271	271
DK185a_13	Clade IV_A2	119	128	164	170	147	150	176	179	190	235	202	202	217	217	204	216	230	236	245	251	113	137	161	179	165	171	180	180	173	182	203	215	0	0	230	230	248	248	271	271
TZ92a_16	Clade IV_B	119	128	167	170	150	156	179	179	226	247	202	202	214	214	207	216	236	245	248	251	107	107	161	176	0	0	180	180	173	182	212	215	0	0	230	230	245	248	256	274
ET320a_15	Clade IV_B	119	128	167	170	150	156	179	179	226	247	202	202	214	214	207	216	236	245	248	251	107	107	161	176	0	0	180	180	173	182	212	215	220	220	230	230	245	248	256	274
13GER06_1	Clade IV_C	119	119	170	170	144	150	179	179	226	235	202	208	214	217	216	216	236	239	251	251	107	137	176	179	177	180	180	180	173	173	215	215	217	217	230	239	245	248	256	271
AZ180a_14	Clade IV_C	119	119	170	170	144	150	179	179	226	235	202	208	214	217	216	216	236	239	251	251	107	137	176	179	0	0	180	180	173	173	215	215	217	217	230	239	245	248	256	271
13GER01_1	Clade IV_D	119	128	170	170	144	150	179	179	226	232	202	202	217	217	216	219	233	236	245	251	107	134	161	179	0	0	180	180	173	182	203	215	217	217	230	239	245	248	271	274
13GER16_4	Clade IV_E1	128	128	167	170	150	156	179	182	214	226	202	202	214	217	216	219	230	236	251	251	137	137	176	182	0	0	180	180	173	182	200	215	217	220	239	242	245	245	256	274
DEWST62_13_10	Clade IV_E1	128	128	167	170	150	156	179	182	214	226	202	202	214	217	216	219	230	236	251	251	137	137	176	182	0	0	180	180	173	182	200	215	217	220	239	242	245	245	256	274
13GER08_1	Clade IV_E2	119	128	167	170	144	153	179	182	199	226	202	202	217	217	204	216	239	239	239	251	137	137	179	182	0	0	180	183	173	182	203	215	220	220	239	239	245	248	271	271
SE373a1_14	Clade IV_E2	119	128	167	170	144	153	179	182	199	226	202	202	217	217	204	216	239	239	239	251	137	137	179	182	0	0	180	183	173	182	203	215	217	217	239	239	245	248	271	271
14GEO190_2	Clade IV_F	119	128	167	170	144	153	179	179	190	226	208	208	214	214	216	225	239	239	239	251	128	137	161	179	0	0	189	189	173	182	194	215	217	217	230	239	245	248	256	256
IT33a_18	Clade IV_F	119	128	167	170	144	153	179	179	190	226	208	208	214	214	216	225	239	239	239	251	128	137	161	179	0	0	189	189	173	182	194	215	217	217	230	239	245	248	256	256
75_36_700_3	Clade VI	140	140	173	173	150	150	176	179	214	217	196	196	214	217	210	216	233	242	248	248	125	125	182	182	165	171	180	180	182	185	215	215	220	220	236	236	248	251	256	268
DEWST55_13_6	Clade VIII	119	128	170	173	150	150	179	179	226	244	202	208	214	214	216	219	242	242	245	251	125	125	182	182	165	168	180	189	173	203	215	221	217	220	236	242	236	248	256	268
1 Not included in the present study

## Sheet: Table S3
Table S3. P. graminis x wheat interaction phenotype (infection type 0-4) produced by isolates representing unique combinations of genotype and race defined by 20 standard wheat stem rust differential lines. Seed source: Y Jin, Cereal Disease Lab (USA).
				DE03/20	PL78a/18	DE01/19	DK185a/13	HR210b1/17	IT136a/17	DK221/19	ES177e/19	ES178b2/19	ES216e/19	ES178a/19	RU274c/17
				IV-E.1	IV-E.2	IV-A.1	IV-A.2	IV-B	III-B	IV-F	Other	Other	Other	Other	MLG_61
				TKKTP	TKKTF	TKTTF	TKTTF	TKTTF	TTRTF	TKKTF	TKGLK	SKGBR	KKGBM	STBBH	LTBSK
	Line # and designation	Sr gene considered	Five-letter code B--Ta	Stem rust x wheat interaction phenotype (0-4 scaleb)
Standard differential set	1. ISr5-Ra	Sr5	1st letter	3+	3+	3+	3+	3+	3+	3+	3+	3	0;	3	3
	2. CnS_T_mono_deriv	Sr21		3+	3+	3+	3+	3+	3+	3+	3+	3+	3+	33+	2
	3. Vernstine	Sr9e		3+	3+	3+	3+	3+	3+	3+	3+	3	3+	3	2-
	4. ISr7b-Ra	Sr7b		3+	3+	3+	3+	3+	3+	33+	33+	2+	3	1+	2+
	5. ISr11-Ra	Sr11	2nd letter	;1	1-	;1-	1-	1	3+	12-	11+	11+	11+	3+	3
	6. ISr6-Ra	Sr6		3+	3+	3+	33+	3+	3+	3	33+	32+	33+	3+	3
	7. ISr8a-Ra	Sr8a		3+	3+	3+	33+	3+	3+	33+	3+	3	3+	3+	3
	8. CnSr9g	Sr9g		3+	3+	3+	3+	3+	3+	3+	3+	3+	3+	3+	33+
	9. W2691SrTt-1	Sr36	3rd letter	0;	0;	33+	3+	33+	3+	:1-	1-	0;	0;	0;	;1-
	10. W2691Sr9b	Sr9b		3+	3+	3+	33+	3+	3+	3+	3+	32+	3	2+	2+
	11. BtSr30Wst	Sr30		3+	3+	3+	33+	3+	2-	3+	11+	1	1+	1-/2-	2+
	12. Combination VII	Sr17+13a		2+	2+	2+	2+	2+	22+	2+	22+	11+	1+	1	2
	13. ISr9a-Ra	Sr9a	4th letter	4	3+	3+	3+	3+	4	4	33+	1	1-	1+	3
	14. ISr9d-Ra	Sr9d		4	4	4	4	4	4	33+	1+	1-	11+	11+	3
	15. W2691Sr10	Sr10		4	3	4	4	4	4	33+	;1-	0;	1-	1-	3
	16. CnsSrTmp	SrTmpb		33+	33+	3+	33+	3+	3+	33+	1+2-	1-	12-	11+	2
	17. LcSr24Ag	Sr24	5th letter	2+3-	2-	1+	1-	;1	;1	;1	2	33+	3+	1+	11+
	18. Sr31/6*LMPG	Sr31		;1-	;	1	1	;1	;1	;1	33+	2+	2	3	3
	19. VPM1	Sr38		3+	3+	3+	3+	3+	3+	3+	33+	2+	2	2	3
	20. McNair 701	SrMcNb		4	4	4	4	4	4	4	33+	3+	33+	33+	33+
	a Modified letter code (Roelfs and Martens, 1988) proposed by Jin et al. (2008)
	b Infection types recorded on seedlings at 17 days postinoculation using a scale of 0 to 4 according to Stakman et al. (1962), where ITs of 0, ;, 1, or 2, are considered low IT and ITs of 3 or higher are considered high IT.
	Infection types were scored on the first and second leaf 17 days post inoculation using a 0-4 scale according to Stakman et al. (1962) and McIntosh et al. (1995). Isolates conferring ‘low’ ITs, i.e., 0, 0;, 1, 1+, 2, and 2+, or combinations thereof, were considered ‘avirulent’ (incompatible), whereas ITs of 3-, 3, 3+, and 4 were considered ‘high’ (i.e., compatible, ‘virulent’). Minus (−), and plu…

## Sheet: Table S4
Table S4. P. graminis x wheat interaction phenotype (infection type 0-4) produced by isolates representing unique combinations of genotype and race defined by 20 standard wheat stem rust differential lines. Seed source: Y Jin, Cereal Disease Lab (USA) except lines marked by * (Tom Fetch, AAFC, Canada).
	Isolate ID		DE03/20	PL78a/18	DE01/19	DK185a/13	HR210b1/17	IT136a/17	DK221/19	ES177e/19	ES178b2/19	ES216e/19	ES178a/19	RU274c/17
			IV-E.1	IV-E.2	IV-A.1	IV-A.2	IV-B	III-B	IV-F	Other	Other	Other	Other	MLG_61
			TKKTP	TKKTF	TKTTF	TKTTF	TKTTF	TTRTF	TKKTF	TKGLK	SKGBR	KKGBM	STBBH	LTBSK
	Line # and designation	Sr gene considered	Stem rust - wheat interaction phenotype (0-4 scale)
Additional set	NA101/MqSr7a	Sr7a	2+	3-c/3Xa	2-	3	2C/3-c	3/3+	2+c/3-	2-	1-	2-c	2-c	2+
	Kenya 117A/10*	Sr9b	2+3	33+	33+	3	33+	33+	3+	33+	33+	33+	22+	2+
	Acme	Sr9g	3+	3	3	3-	3	3	33+	;1-	1-	0;	33+	2+3
	Iumillo	Sr9g,12,+	;1-	;1-	;1	;1-	1	;	;1	0;	0;	0	0;	;1-
	ST464	Sr13a	22+	2-	2-	2-	2-	;1	2-	1-	1-	1-	;1-	2-
	Leeds	Sr13b(+9e,8b)	0;	;	;1-	;	;	33+	;1-	2-	0;	0;	;2-	;1-
	Prelude/8*Mar…..	Sr17	3+	33+	3+	3+	3+	33+	3+	22+	2-	1+2-	2-	2+
	SwSr22T.B.	Sr22	2	1+	11+	1-	;1	;1-	2-	33+	1+	3	3+	11+
	Siouxland	Sr24+31	1-	11+	n.a.	1	n.a.	11+	n.a.	2+	33+	22+	2	2-
	Agatha	Sr25	2+	3-	3-	3-	2+	;1	3-	22+	11+	0	1	11+
	Eagle	Sr26	1-	;1-	;1-	;1-	;1-	;1-	2-	1+	0;	1-	;1-	11+
	WRT 238-5	Sr27	;1-	1-	;1-	;1-	;1-	;1-	;1	0;1-	0;	0;	0;	;1-
	Federation*4/Kavkaz	Sr31	1-	;1-	;1-	1-	;1	;1	11+	3-	2+3	22+	3	3
	ER 5155	Sr32	2-	1-	,1-	1-	1	;1	11+	11+	11+	1+	1+2-	;1-
	RL 5405 (1192) Kerber	Sr33	1+	1-	;1-	1-	;1-	2-	11+	22+	11+	0	1+	;1
	Mq(2)5XG2919	Sr35	0;	33+	0	0;	0;	3+	0;	2+3-	0;	2-	0	0;
	W3563	Sr37	2-	1+2-	;13-	2+	;1	3	1-	2-	1-	3-	22+	;12+
	RL6082	Sr39	2-	1-	;1	;1	1-	2	;1-	;1-	0;1-	0	0;	;1
	RL6088	Sr40	1	;1-	1-	1	1+	2	1+2-	1-	0;1-	;1-	11+	;1
	01C 190-2 (WDR-B1)*	Sr41	33+	33+	33+	n.a.	33+	1+2-	33+	33+	2+	3	3/3+	33+
	Norin 40 (CN 30674)*	Sr42	3	2	33+	2+	33+	2+/3-	2+	33+	2+/33+	33+	3/3+	1+2-
	RWG 34 (10N2088-1-2)*	Sr43	2-	2-	0;	n.a.	2-	;1	1+	2-	;1-	2-	2-/3-	n.a.
	TAF 2	Sr44	3+	33+	3	3	1	33+	33+	3	0;1-	0;1-	3	11+
	RL5406 CN1754*	Sr45	1+/2+	22+	0	n.a.	0	1+2-	;1-	3	0;	0;1-	11+	;1-
	Aus 18913*	Sr46	1	1+	1+2-	22+	0	1+2-	2+	;1-	1	1	1	1-
	DAS15	Sr47 + SrAes7t	1-	1-	;1-	;1-	;1-	1-	;1-	;1-	;1-	;1-	;1-	;1-
	Arina*	Sr48	2-	2+	2+	2-	3+	2+/3-	33+	11+	2+	22+	22+	1+2-
	Watkins V578, 1190532 (Mahmoudi A.P. 3= AUS28011)*	Sr49	22+	22+	1+2-	2	22+	1+2-	2	33+	2+3	3	33+	2+
	Fed*3/Gabo x 5*	Sr50	;	0	1-	;1-	1-	3	1-	3-	2-	33+	0;	11+
	TS1-38 (T3SsS.3AL)*	Sr51	n.a.	n.a.	n.a.	n.a.	n.a.	3+	2+	1-	1-	1-	0	n.a.
	F09-18-11 (T6AS.6V#3L )*	Sr52	3	3	33+	3	33+	2-	3	2+3-	2-	;1	2-/3-	1+2-
	U6200-117 aka L117-5 (T5DL-5M9L-M9S)*	Sr53	2+	n.a.	n.a.	2-	2-	2-	2-	2+	2-	2-	3	22+
	RL6058 (TcLr 34 1996 7-1)*	Sr57	n.a.	11+	0	2-	1-	1-	2-	1	0	0	0	2-
	TAM 107-1	Sr1A.1R	1-	1-	1	1	1+	;1-	2-	;1-	1-	;1-	1-	1
	Satu	SrSatu	,1-	0	0	0	0;	;1-	0	0;	0;	0;	0;	0;
	a / upper: 1st leaf; lower: 2nd leaf
	Symbols: Minus (−) and plus (+) indicate small and large pustules within a class, respectively (Roelfs and Martens 1988)
	n.a.: result not available

## Sheet: Table S5
Table S5. Seedling response of European wheat varieties to three isolates representing prevalent races of P. graminis f.sp. tritici in Europe, a race from a recombining population in Spain, a race from the German outbreak 2013, and two races representing Ug99 from East Africa. IT responses below 2+ were categorized ‘R’, IT between 2+ and 3- 'I', and ITs of 3 and above were ‘S'.
No.	VaIety/line	Clade III-B	Clade I	Clade I	Clade IV-B	Clade IV-F	unnamed (Spain)	Clade VIII
		TTRTF	TTKTT	TTKSK	TKTTF	TKKTF	SKGBR	RFCNC
1	Informer	S	S	S	S	S	R	S
2	Bosporus	R	S	S	S	R	R	I
3	Terence	S	S	S	S	S	R	R
4	Dichter	R	I	R	R	R	I	R
5	Desamo	R	S	R	R	R	I	R
6	KWS Talent	S	S	S	S	S	I	I
7	Chaplin	S	S	S	S	S	R	I
8	Graham	I	S	S	S	S	S	S
9	Alcedo	S	S	S	S	S	S	-
10	Flanders	S	S	S	I	I	R	R
11	Gladiator	R	S	S	R	R	R	R
12	Hereford	S	S	S	S	S	I	S
13	Rendezvous	S	S	S	S	S	R	I
14	WarIor	R	I	R	R	R	I	R
15	Brons	S	S	S	S	S	R	S
16	Festival	S	S	S	S	S	I	S
17	Igloo	S	S	S	S	S	S	S
18	Kosack	S	S	S	S	S	S	R
19	Baretta	I	S	S	S	S	R	S
20	CH Combin	S	S	S	S	S	R	R
21	Poncione	S	-	S	S	S	R	S
22	Montalto	S	S	S	S	S	S	S
23	Kalmar	S	S	S	S	S	S	I
24	Torp	I	S	S	S	S	S	I
25	Gedser	S	S	S	S	I	R	I
26	Rubisko	I	S	S	S	S	R	S
27	Filon	I	S	S	S	S	R	I
28	Mutic	S	S	S	S	S	R	R
29	TIomph	S	S	S	S	S	I	I
30	Rgt Venezio	S	S	S	S	S	R	S
31	Calumet	S	S	S	I	S	I	I
32	Advisor	S	S	S	S	S	R	I
33	Talsis	S	S	S	S	S	R	R
34	Edvins	S	S	S	S	S	R	R
35	Brencis	S	S	S	S	S	S	S
36	Benchmark	S	S	S	S	S	R	I
37	SheIff	R	I	R	R	R	I	R
38	Elixer	R	S	R	R	R	R	R
39	Camargo	I	S	S	S	S	R	I
40	Marcopolo	I	S	S	-	-	-	-
41	Nudel	S	S	S	S	S	R	I
42	Soberbio	S	S	S	-	-	-	-
43	Annie	S	S	S	S	S	I	R
44	Julie	S	S	S	S	S	R	I
45	Penelope	S	I	R	R	R	R	R
46	Vanessa	R	S	S	R	R	R	R
47	Altamira	I	S	S	S	I	R	R
48	Bologna	S	S	S	R	R	R	R
49	MS Arlis	S	S	S	S	S	R	S
50	MS Januska	S	S	S	S	S	R	I
51	PS Dobromila	S	S	S	S	S	S	S
52	PS Puqa	S	S	S	S	S	R	R
53	Svevo	S	R	R	R	R	R	R
54	Marco Aurelio	S	R	R	R	R	R	R
Check	McNair	S	S	S	S	S	S	S
Check	Morocco	S	S	S	S	S	S	S

## Sheet: Table S6
Table S6. Membership probabilities of 459 individual isolates in genetic groups clustered according to DAPC analyses.
Running #	Cluster	Genetic group	MLG	Isolate ID	Proportion_assign_cluster.1	Proportion_assign_cluster.2	Proportion_assign_cluster.3	Proportion_assign_cluster.4	Proportion_assign_cluster.5
1	1	CLADE IV_F	103	AT51_20	1	2.15817e-23	2.01466e-15	2.5131e-07	1.26822e-07
2	1	CLADE IV_F	103	DE310_19	1	2.15817e-23	2.01466e-15	2.5131e-07	1.26822e-07
3	1	CLADE IV_F	103	DE311_19	1	2.15817e-23	2.01466e-15	2.5131e-07	1.26822e-07
4	1	CLADE IV_F	103	DK217_19	1	2.15817e-23	2.01466e-15	2.5131e-07	1.26822e-07
5	1	CLADE IV_F	103	DK218_19	1	2.15817e-23	2.01466e-15	2.5131e-07	1.26822e-07
6	1	CLADE IV_F	103	DK219_19	1	2.15817e-23	2.01466e-15	2.5131e-07	1.26822e-07
7	1	CLADE IV_F	103	DK221_19	1	2.15817e-23	2.01466e-15	2.5131e-07	1.26822e-07
8	1	CLADE IV_F	103	DK223_19	1	2.15817e-23	2.01466e-15	2.5131e-07	1.26822e-07
9	1	CLADE IV_F	103	DK224_19	1	2.15817e-23	2.01466e-15	2.5131e-07	1.26822e-07
10	1	CLADE IV_F	103	ES164_19	1	2.15817e-23	2.01466e-15	2.5131e-07	1.26822e-07
11	1	CLADE IV_F	103	ES169_19	1	2.15817e-23	2.01466e-15	2.5131e-07	1.26822e-07
12	1	CLADE IV_F	103	ES225_19	1	2.15817e-23	2.01466e-15	2.5131e-07	1.26822e-07
13	1	CLADE IV_F	103	ES167a_19	1	2.15817e-23	2.01466e-15	2.5131e-07	1.26822e-07
14	1	CLADE IV_F	103	ES166c_19	1	2.15817e-23	2.01466e-15	2.5131e-07	1.26822e-07
15	1	CLADE IV_F	103	FR255_19	1	2.15817e-23	2.01466e-15	2.5131e-07	1.26822e-07
16	1	CLADE IV_F	103	IT36_18	1	2.15817e-23	2.01466e-15	2.5131e-07	1.26822e-07
17	1	CLADE IV_F	103	IT29a_18	1	2.15817e-23	2.01466e-15	2.5131e-07	1.26822e-07
18	1	CLADE IV_F	103	IT33a_18	1	2.15817e-23	2.01466e-15	2.5131e-07	1.26822e-07
19	1	CLADE IV_F	103	IT206_18	1	2.15817e-23	2.01466e-15	2.5131e-07	1.26822e-07
20	1	CLADE IV_F	103	IT207_18	1	2.15817e-23	2.01466e-15	2.5131e-07	1.26822e-07
21	1	CLADE IV_F	103	IT188a_18	1	2.15817e-23	2.01466e-15	2.5131e-07	1.26822e-07
22	1	CLADE IV_F	103	IT200a_18	1	2.15817e-23	2.01466e-15	2.5131e-07	1.26822e-07
23	1	CLADE IV_F	103	IT202a_18	1	2.15817e-23	2.01466e-15	2.5131e-07	1.26822e-07
24	1	CLADE IV_F	103	IT205a_18	1	2.15817e-23	2.01466e-15	2.5131e-07	1.26822e-07
25	1	CLADE IV_F	103	IT203b_18	1	2.15817e-23	2.01466e-15	2.5131e-07	1.26822e-07
26	1	CLADE IV_F	103	IT68_19	1	2.15817e-23	2.01466e-15	2.5131e-07	1.26822e-07
27	1	CLADE IV_F	103	IT114_19	1	2.15817e-23	2.01466e-15	2.5131e-07	1.26822e-07
28	1	CLADE IV_F	103	IT116_19	1	2.15817e-23	2.01466e-15	2.5131e-07	1.26822e-07
29	1	CLADE IV_F	103	IT117_19	1	2.15817e-23	2.01466e-15	2.5131e-07	1.26822e-07
30	1	CLADE IV_F	103	IT119_19	1	2.15817e-23	2.01466e-15	2.5131e-07	1.26822e-07
31	1	CLADE IV_F	103	IT121_19	1	2.15817e-23	2.01466e-15	2.5131e-07	1.26822e-07
32	1	CLADE IV_F	103	IT122_19	1	2.15817e-23	2.01466e-15	2.5131e-07	1.26822e-07
33	1	CLADE IV_F	103	IT124_19	1	2.15817e-23	2.01466e-15	2.5131e-07	1.26822e-07
34	1	CLADE IV_F	103	IT135_19	1	2.15817e-23	2.01466e-15	2.5131e-07	1.26822e-07
35	1	CLADE IV_F	103	IT137_19	1	2.15817e-23	2.01466e-15	2.5131e-07	1.26822e-07
36	1	CLADE IV_F	103	IT152_19	1	2.15817e-23	2.01466e-15	2.5131e-07	1.26822e-07
37	1	CLADE IV_F	103	IT154_19	1	2.15817e-23	2.01466e-15	2.5131e-07	1.26822e-07
38	1	CLADE IV_F	103	IT162_19	1	2.15817e-23	2.01466e-15	2.5131e-07	1.26822e-07
39	1	CLADE IV_F	103	IT126_19	1	2.15817e-23	2.01466e-15	2.5131e-07	1.26822e-07
40	1	CLADE IV_F	103	IT132_19	1	2.15817e-23	2.01466e-15	2.5131e-07	1.26822e-07
41	1	CLADE IV_F	103	IT134_19	1	2.15817e-23	2.01466e-15	2.5131e-07	1.26822e-07
42	1	CLADE IV_F	103	IT194_19	1	2.15817e-23	2.01466e-15	2.5131e-07	1.26822e-07
43	1	CLADE IV_F	103	IT211_19	1	2.15817e-23	2.01466e-15	2.5131e-07	1.26822e-07
44	1	CLADE IV_F	103	IT212_19	1	2.15817e-23	2.01466e-15	2.5131e-07	1.26822e-07
45	1	CLADE IV_F	103	IT213_19	1	2.15817e-23	2.01466e-15	2.5131e-07	1.26822e-07
46	1	CLADE IV_F	103	IT214_19	1	2.15817e-23	2.01466e-15	2.5131e-07	1.26822e-07
47	1	CLADE IV_F	103	IT210a_19	1	2.15817e-23	2.01466e-15	2.5131e-07	1.26822e-07
48	1	CLADE IV_F	103	IT19_20	1	2.15817e-23	2.01466e-15	2.5131e-07	1.26822e-07
49	1	CLADE IV_F	103	IT75_20	1	2.15817e-23	2.01466e-15	2.5131e-07	1.26822e-07
50	1	CLADE IV_F	103	IT76_20	1	2.15817e-23	2.01466e-15	2.5131e-07	1.26822e-07
51	1	CLADE IV_F	103	IT77_20	1	2.15817e-23	2.01466e-15	2.5131e-07	1.26822e-07
52	1	CLADE IV_F	103	IT78_20	1	2.15817e-23	2.01466e-15	2.5131e-07	1.26822e-07
53	1	CLADE IV_F	103	IT79_20	1	2.15817e-23	2.01466e-15	2.5131e-07	1.26822e-07
54	1	CLADE IV_F	103	IT80_20	1	2.15817e-23	2.01466e-15	2.5131e-07	1.26822e-07
55	1	CLADE IV_F	103	IT82_20	1	2.15817e-23	2.01466e-15	2.5131e-07	1.26822e-07
56	1	CLADE IV_F	103	IT11_20	1	2.15817e-23	2.01466e-15	2.5131e-07	1.26822e-07
57	1	CLADE IV_F	103	IT12_20	1	2.15817e-23	2.01466e-15	2.5131e-07	1.26822e-07
58	1	CLADE IV_F	103	IT17_20	1	2.15817e-23	2.01466e-15	2.5131e-07	1.26822e-07
59	1	CLADE IV_F	103	PL07a_19	1	2.15817e-23	2.01466e-15	2.5131e-07	1.26822e-07
60	1	CLADE IV_F	103	NO101_20	1	2.15817e-23	2.01466e-15	2.5131e-07	1.26822e-07
61	1	CLADE IV_F	103	PL08a_19	1	2.15817e-23	2.01466e-15	2.5131e-07	1.26822e-07
62	1	CLADE IV_F	103	FR194_21	1	2.15817e-23	2.01466e-15	2.5131e-07	1.26822e-07
63	1	CLADE IV_F	103	FR197_21	1	2.15817e-23	2.01466e-15	2.5131e-07	1.26822e-07
64	1	CLADE IV_F	103	FR198_21	1	2.15817e-23	2.01466e-15	2.5131e-07	1.26822e-07
65	1	CLADE IV_F	103	FR201_21	1	2.15817e-23	2.01466e-15	2.5131e-07	1.26822e-07
66	1	CLADE IV_F	103	FR203_21	1	2.15817e-23	2.01466e-15	2.5131e-07	1.26822e-07
67	1	CLADE IV_F	103	FR212_21	1	2.15817e-23	2.01466e-15	2.5131e-07	1.26822e-07
68	1	CLADE IV_F	103	SK234_21	1	2.15817e-23	2.01466e-15	2.5131e-07	1.26822e-07
69	1	CLADE IV_F	103	SI236_21	1	2.15817e-23	2.01466e-15	2.5131e-07	1.26822e-07
70	1	CLADE IV_F	103	FR258_21	1	2.15817e-23	2.01466e-15	2.5131e-07	1.26822e-07
71	1	CLADE IV_F	103	FR259_21	1	2.15817e-23	2.01466e-15	2.5131e-07	1.26822e-07
72	1	CLADE IV_F	103	ES53_21	1	2.15817e-23	2.01466e-15	2.5131e-07	1.26822e-07
73	1	CLADE IV_F	103	ES54_21	1	2.15817e-23	2.01466e-15	2.5131e-07	1.26822e-07
74	1	CLADE IV_F	103	IT93_21	1	2.15817e-23	2.01466e-15	2.5131e-07	1.26822e-07
75	1	CLADE IV_F	103	FR153_21	1	2.15817e-23	2.01466e-15	2.5131e-07	1.26822e-07
76	1	CLADE IV_F	103	FR154_21	1	2.15817e-23	2.01466e-15	2.5131e-07	1.26822e-07
77	1	CLADE IV_F	103	FR171_21	1	2.15817e-23	2.01466e-15	2.5131e-07	1.26822e-07
78	1	CLADE IV_F	103	FR175_21	1	2.15817e-23	2.01466e-15	2.5131e-07	1.26822e-07
79	1	CLADE IV_F	103	FR177_21	1	2.15817e-23	2.01466e-15	2.5131e-07	1.26822e-07
80	1	CLADE IV_F	103	FR190_21	1	2.15817e-23	2.01466e-15	2.5131e-07	1.26822e-07
81	1	CLADE IV_F	103	FR193_21	1	2.15817e-23	2.01466e-15	2.5131e-07	1.26822e-07
82	1	CLADE IV_F	103	CH67_21	1	2.15817e-23	2.01466e-15	2.5131e-07	1.26822e-07
83	1	CLADE IV_F	103	CH68_21	1	2.15817e-23	2.01466e-15	2.5131e-07	1.26822e-07
84	1	CLADE IV_F	103	CH69_21	1	2.15817e-23	2.01466e-15	2.5131e-07	1.26822e-07
85	1	CLADE IV_F	103	CH70_21	1	2.15817e-23	2.01466e-15	2.5131e-07	1.26822e-07
86	1	CLADE IV_F	103	CH73_21	1	2.15817e-23	2.01466e-15	2.5131e-07	1.26822e-07
87	1	CLADE IV_F	103	IT76_21	1	2.15817e-23	2.01466e-15	2.5131e-07	1.26822e-07
88	1	CLADE IV_F	103	IT81_21	1	2.15817e-23	2.01466e-15	2.5131e-07	1.26822e-07
89	1	CLADE IV_F	103	IT90_21	1	2.15817e-23	2.01466e-15	2.5131e-07	1.26822e-07
90	1	CLADE IV_F	103	IT37a_21B	1	2.15817e-23	2.01466e-15	2.5131e-07	1.26822e-07
91	1	CLADE IV_F	103	ES52_21	1	2.15817e-23	2.01466e-15	2.5131e-07	1.26822e-07
92	1	CLADE IV_F	103	SE196_18	1	2.15817e-23	2.01466e-15	2.5131e-07	1.26822e-07
93	1	CLADE IV_F	103	SE306a_19	1	2.15817e-23	2.01466e-15	2.5131e-07	1.26822e-07
94	1	CLADE IV_F	103	SI92_20	1	2.15817e-23	2.01466e-15	2.5131e-07	1.26822e-07
95	1	CLADE IV_F	103	SI93_20	1	2.15817e-23	2.01466e-15	2.5131e-07	1.26822e-07
96	1	CLADE IV_F	103	SK66_20	1	2.15817e-23	2.01466e-15	2.5131e-07	1.26822e-07
97	1	CLADE IV_F	103	IT40_21	1	2.15817e-23	2.01466e-15	2.5131e-07	1.26822e-07
98	1	CLADE IV_F	103	IT41_21	1	2.15817e-23	2.01466e-15	2.5131e-07	1.26822e-07
99	1	CLADE IV_F	103	DK91_21	1	2.15817e-23	2.01466e-15	2.5131e-07	1.26822e-07
100	1	CLADE IV_F	103	CH66_21	1	2.15817e-23	2.01466e-15	2.5131e-07	1.26822e-07
101	1	CLADE IV_F	103	FR261_21	1	2.15817e-23	2.01466e-15	2.5131e-07	1.26822e-07
102	1	CLADE IV_F	103	SE269_21	1	2.15817e-23	2.01466e-15	2.5131e-07	1.26822e-07
103	1	CLADE IV_F	103	SE270_21	1	2.15817e-23	2.01466e-15	2.5131e-07	1.26822e-07
104	1	CLADE IV_F	103	CZ276_21	1	2.15817e-23	2.01466e-15	2.5131e-07	1.26822e-07
105	1	CLADE IV_F	103	CZ277_21	1	2.15817e-23	2.01466e-15	2.5131e-07	1.26822e-07
106	1	CLADE IV_A1	80	DE09a_21	0.999985471578024	3.98694e-10	2.48118	1.27065e-11	1.45284e+09
107	1	CLADE IV_B	101	ES226a_19	1	7.55222e-21	4.24809e-13	7.70099e-13	1.5541e-05
108	1	CLADE IV_B	101	ES33_20	1	7.55222e-21	4.24809e-13	7.70099e-13	1.5541e-05
109	1	CLADE IV_B	101	ES34_20	1	7.55222e-21	4.24809e-13	7.70099e-13	1.5541e-05
110	1	CLADE IV_B	101	ES35_20	1	7.55222e-21	4.24809e-13	7.70099e-13	1.5541e-05
111	1	CLADE IV_B	101	ES36_20	1	7.55222e-21	4.24809e-13	7.70099e-13	1.5541e-05
112	1	CLADE IV_B	101	ES37_20	1	7.55222e-21	4.24809e-13	7.70099e-13	1.5541e-05
113	1	CLADE IV_B	101	ES38_20	1	7.55222e-21	4.24809e-13	7.70099e-13	1.5541e-05
114	1	CLADE IV_B	101	ES23_20	1	7.55222e-21	4.24809e-13	7.70099e-13	1.5541e-05
115	1	CLADE IV_B	101	ES24_20	1	7.55222e-21	4.24809e-13	7.70099e-13	1.5541e-05
116	1	CLADE IV_B	101	ES26_20	1	7.55222e-21	4.24809e-13	7.70099e-13	1.5541e-05
117	1	CLADE IV_B	101	ES28_20	1	7.55222e-21	4.24809e-13	7.70099e-13	1.5541e-05
118	1	CLADE IV_B	101	ES29_20	1	7.55222e-21	4.24809e-13	7.70099e-13	1.5541e-05
119	1	CLADE IV_B	101	ES32_20	1	7.55222e-21	4.24809e-13	7.70099e-13	1.5541e-05
120	1	CLADE IV_B	101	ES104_20	1	7.55222e-21	4.24809e-13	7.70099e-13	1.5541e-05
121	1	CLADE IV_B	101	ES106_20	1	7.55222e-21	4.24809e-13	7.70099e-13	1.5541e-05
122	1	CLADE IV_B	101	FR67_20	1	7.55222e-21	4.24809e-13	7.70099e-13	1.5541e-05
123	1	CLADE IV_B	101	FR68_20	1	7.55222e-21	4.24809e-13	7.70099e-13	1.5541e-05
124	1	CLADE IV_B	101	FR69_20	1	7.55222e-21	4.24809e-13	7.70099e-13	1.5541e-05
125	1	CLADE IV_B	101	FR70_20	1	7.55222e-21	4.24809e-13	7.70099e-13	1.5541e-05
126	1	CLADE IV_B	101	HR210b1_17	1	7.55222e-21	4.24809e-13	7.70099e-13	1.5541e-05
127	1	CLADE IV_B	101	HR215a_17	1	7.55222e-21	4.24809e-13	7.70099e-13	1.5541e-05
128	1	CLADE IV_B	101	IE71_20	1	7.55222e-21	4.24809e-13	7.70099e-13	1.5541e-05
129	1	CLADE IV_B	101	IE72_20	1	7.55222e-21	4.24809e-13	7.70099e-13	1.5541e-05
130	1	CLADE IV_B	101	IT75_18	1	7.55222e-21	4.24809e-13	7.70099e-13	1.5541e-05
131	1	CLADE IV_B	101	IT39_18	1	7.55222e-21	4.24809e-13	7.70099e-13	1.5541e-05
132	1	CLADE IV_B	101	IT42_18	1	7.55222e-21	4.24809e-13	7.70099e-13	1.5541e-05
133	1	CLADE IV_B	101	IT41a_18	1	7.55222e-21	4.24809e-13	7.70099e-13	1.5541e-05
134	1	CLADE IV_B	101	IT200b_18	1	7.55222e-21	4.24809e-13	7.70099e-13	1.5541e-05
135	1	CLADE IV_B	101	FR150_21	1	7.55222e-21	4.24809e-13	7.70099e-13	1.5541e-05
136	1	CLADE IV_B	101	FR151_21	1	7.55222e-21	4.24809e-13	7.70099e-13	1.5541e-05
137	1	CLADE IV_B	101	FR152_21	1	7.55222e-21	4.24809e-13	7.70099e-13	1.5541e-05
138	1	CLADE IV_B	101	FR155_21	1	7.55222e-21	4.24809e-13	7.70099e-13	1.5541e-05
139	1	CLADE IV_B	101	FR156_21	1	7.55222e-21	4.24809e-13	7.70099e-13	1.5541e-05
140	1	CLADE IV_B	101	FR157_21	1	7.55222e-21	4.24809e-13	7.70099e-13	1.5541e-05
141	1	CLADE IV_B	101	FR158_21	1	7.55222e-21	4.24809e-13	7.70099e-13	1.5541e-05
142	1	CLADE IV_B	101	DK159_21	1	7.55222e-21	4.24809e-13	7.70099e-13	1.5541e-05
143	1	CLADE IV_B	101	DK160_21	1	7.55222e-21	4.24809e-13	7.70099e-13	1.5541e-05
144	1	CLADE IV_B	101	FR166_21	1	7.55222e-21	4.24809e-13	7.70099e-13	1.5541e-05
145	1	CLADE IV_B	101	FR168_21	1	7.55222e-21	4.24809e-13	7.70099e-13	1.5541e-05
146	1	CLADE IV_B	101	FR170_21	1	7.55222e-21	4.24809e-13	7.70099e-13	1.5541e-05
147	1	CLADE IV_B	101	FR174_21	1	7.55222e-21	4.24809e-13	7.70099e-13	1.5541e-05
148	1	CLADE IV_B	101	FR181_21	1	7.55222e-21	4.24809e-13	7.70099e-13	1.5541e-05
149	1	CLADE IV_B	101	FR183_21	1	7.55222e-21	4.24809e-13	7.70099e-13	1.5541e-05
150	1	CLADE IV_B	101	FR209_21	1	7.55222e-21	4.24809e-13	7.70099e-13	1.5541e-05
151	1	CLADE IV_B	101	FR213_21	1	7.55222e-21	4.24809e-13	7.70099e-13	1.5541e-05
152	1	CLADE IV_B	101	FR216_21	1	7.55222e-21	4.24809e-13	7.70099e-13	1.5541e-05
153	1	CLADE IV_B	101	FR221_21	1	7.55222e-21	4.24809e-13	7.70099e-13	1.5541e-05
154	1	CLADE IV_B	101	FR225_21	1	7.55222e-21	4.24809e-13	7.70099e-13	1.5541e-05
155	1	CLADE IV_B	101	BE254_21	1	7.55222e-21	4.24809e-13	7.70099e-13	1.5541e-05
156	1	CLADE IV_B	101	BE255_21	1	7.55222e-21	4.24809e-13	7.70099e-13	1.5541e-05
157	1	CLADE IV_B	101	FR257_21	1	7.55222e-21	4.24809e-13	7.70099e-13	1.5541e-05
158	1	CLADE IV_B	101	FR260_21	1	7.55222e-21	4.24809e-13	7.70099e-13	1.5541e-05
159	1	CLADE IV_B	101	FR262_21	1	7.55222e-21	4.24809e-13	7.70099e-13	1.5541e-05
160	1	CLADE IV_B	101	SE266_21	1	7.55222e-21	4.24809e-13	7.70099e-13	1.5541e-05
161	1	CLADE IV_B	101	DK263_21	1	7.55222e-21	4.24809e-13	7.70099e-13	1.5541e-05
162	1	CLADE IV_E2	102	IT123a1_17	1	3.68677e-20	1.0327e-11	7.01167e-12	3.80488e-08
163	1	CLADE IV_E2	102	IT126a_17	1	3.68677e-20	1.0327e-11	7.01167e-12	3.80488e-08
164	1	CLADE IV_E2	102	PL78a_18	1	3.68677e-20	1.0327e-11	7.01167e-12	3.80488e-08
165	1	CLADE IV_E2	102	PL04C_19	1	3.68677e-20	1.0327e-11	7.01167e-12	3.80488e-08
166	1	CLADE IV_E2	102	PL05a_19	1	3.68677e-20	1.0327e-11	7.01167e-12	3.80488e-08
167	1	CLADE IV_E2	102	PL77a_18	1	3.68677e-20	1.0327e-11	7.01167e-12	3.80488e-08
168	1	CLADE IV_E2	102	PL06_19	1	3.68677e-20	1.0327e-11	7.01167e-12	3.80488e-08
169	1	CLADE IV_E1	25	PL77b_18	0.999999999999999	2.80593e-17	3.42236e-12	8.64484e-10	0.00561501
170	1	CLADE IV_E1	25	SE198b_18	0.999999999999999	2.80593e-17	3.42236e-12	8.64484e-10	0.00561501
171	1	OTHER	26	RU246a_17	1	1.82801e-15	8.21505e-14	1.39129e-07	0.0207023
172	2	OTHER	69	CZ31a_19	3.8432e-29	1	1.52421e-11	6.20178e-55	4.98751e-05
173	2	OTHER	69	CZ32_19	3.8432e-29	1	1.52421e-11	6.20178e-55	4.98751e-05
174	2	OTHER	40	DK45_20	6.57668e-21	0.999999999999851	3.38446e-09	7.82544e-47	14.9466
175	2	OTHER	40	DK46_20	6.57668e-21	0.999999999999851	3.38446e-09	7.82544e-47	14.9466
176	2	OTHER	40	SE308b_19	6.57668e-21	0.999999999999851	3.38446e-09	7.82544e-47	14.9466
177	2	OTHER	94	NO264_21	5.81771e-06	0.99999999999975	0.658124	2.49426e-26	24.3136
178	2	OTHER	91	SE132a_18	9.23472e-25	1	1.5024e-08	1.39362e-45	1.29694e-09
179	2	OTHER	91	SE132e_18	9.23472e-25	1	1.5024e-08	1.39362e-45	1.29694e-09
180	2	OTHER	90	SE135b_18	1.36934e-24	1	4.78398e-08	4.28827e-46	6.20416e-10
181	2	OTHER	90	SE137a_18	1.36934e-24	1	4.78398e-08	4.28827e-46
182	2	OTHER	90	SE137f_18	1.36934e-24	1	4.78398e-08	4.28827e-46
183	2	OTHER	90	SE137i_18	1.36934e-24	1	4.78398e-08	4.28827e-46
184	2	OTHER	90	SE134a_18	1.36934e-24	1	4.78398e-08	4.28827e-46
185	2	OTHER	90	SE134b_18	1.36934e-24	1	4.78398e-08	4.28827e-46
186	2	OTHER	68	SE135d_18	1.05116e-25	1	0.00391394	5.10268e-57	0.000939079
187	2	OTHER	68	SE137e_18	1.05116e-25	1	0.00391394	5.10268e-57
188	2	OTHER	68	SE132b_18	1.05116e-25	1	0.00391394	5.10268e-57
189	2	OTHER	68	SE133a_18	1.05116e-25	1	0.00391394	5.10268e-57
190	2	OTHER	68	SE133f_18	1.05116e-25	1	0.00391394	5.10268e-57
191	2	OTHER	8	SE136a_18	2.39488e-24	1	1.9847e-10	1.35511e-42	3.11311e-10
192	2	OTHER	98	SE279a_17	2.75649e-14	1	0.00241042	1.52494e-29	0.0160321
193	2	OTHER	1	SE280b_17	1.48575e-12	0.999999999999999	3.72947e-06	1.22646e-33	0.0734236
194	2	OTHER	14	SE280f_17	1.47118e-16	1	6.05985e-09	9.12486e-31	0.000521201
195	2	OTHER	83	SE282a_17	8.05936e-15	0.999999999998552	88.9523	8.76527e-40	55.8813
196	2	OTHER	37	SE286c_17	1.25504e-25	1	6.98578e-08	2.70329e-44	0.000607557
197	2	OTHER	56	SE288b_17	1.77882e-21	0.999999999999995	0.0102042	5.23774e-40	0.463613
198	2	OTHER	61	SE288c_17	4.77957e-22	0.999999999982142	1785.83	2.446e-52	0.00450792
199	2	OTHER	36	SE79b_18A	1.35868e-15	0.999999999999999	1.92667e-05	7.67713e-40	0.0599715
200	2	OTHER	36	SE79c_18A	1.35868e-15	0.999999999999999	1.92667e-05	7.67713e-40
201	2	OTHER	95	SE80_18E	3.03624e-20	0.999999999999649	0.000158068	4.01256e-47	35.0982
202	2	OTHER	95	SE80a_18A	3.03624e-20	0.999999999999649	0.000158068	4.01256e-47
203	2	OTHER	95	SE80a_18B	3.03624e-20	0.999999999999649	0.000158068	4.01256e-47
204	2	OTHER	95	SE80e_18B	3.03624e-20	0.999999999999649	0.000158068	4.01256e-47
205	2	OTHER	95	SE80d_18D	3.03624e-20	0.999999999999649	0.000158068	4.01256e-47
206	3	OTHER	41	ES171a_19	9.63095e-19	0.00860728	1	1.97884e-51	2.4192e-12
207	3	OTHER	39	ES171b_19	1.00344e-14	0.0369859	1	1.16899e-35	2.84704e-08
208	3	OTHER	99	ES171c_19	1.28036e-14	2.75366e-11	1	6.60217e-36	6.14624e-15
209	3	OTHER	23	ES171d2_19	3.10582e-13	1.57213e-08	1	5.78275e-39	5.66971e-11
210	3	OTHER	23	ES171d3_19	3.10582e-13	1.57213e-08	1	5.78275e-39
211	3	OTHER	93	ES171e_19	1.98576e-16	7.05923e-11	1	1.00522e-37	3.13541e-13
212	3	OTHER	9	ES172b_19	2.50295e-18	81.3525	0.999999999999186	2.32978e-40	1.59357e-12
213	3	OTHER	92	ES172c_19	0.507518	0.0114671	0.999999999999679	1.00497e-37	31.5623
214	3	OTHER	22	ES173a_19	0.00139269	2.28696	0.999999999999977	3.97318e-20	0.000112381
215	3	OTHER	5	ES173b_19	6.79091e-17	6.93857e-14	1	2.321e-43	2.42378e-11
216	3	OTHER	2	ES177a_19	2.02104e-07	8.20302	0.999999999999916	5.75837e-32	0.244372
217	3	OTHER	46	ES177b_19	2.17632e-11	1.7316e-06	1	2.7646e-38	1.0033e-07
218	3	OTHER	13	ES177c_19	8.44633e-26	1.4654e-15	1	8.47385e-54	9.54878e-28
219	3	OTHER	10	ES177e_19	9.84847e-13	2.32029e-09	1	2.81616e-43	1.98487e-11
220	3	OTHER	89	ES178b2_19	3.17218e-15	0.00168635	1	4.65673e-42	2.59729e-07
221	3	OTHER	89	ES178e2_19	3.17218e-15	0.00168635	1	4.65673e-42
222	3	OTHER	6	ES178d1_19	3.10081e-17	6.09714e-13	1	3.0326e-46	6.09225e-12
223	3	OTHER	6	ES178d3_19	3.10081e-17	6.09714e-13	1	3.0326e-46
224	3	OTHER	20	ES205a_19	2.10569e-14	1.74102e-08	1	1.54906e-39	4.06359e-13
225	3	OTHER	7	ES205b_19	2.31385e-21	0.000425165	1	1.48959e-43	1.44822e-14
226	3	OTHER	19	ES205d_19	1.20563e-07	4.36675e-05	1	5.57198e-28	2.00708e-05
227	3	OTHER	15	ES205e_19	3.96544e-19	4.03334e-08	1	5.47366e-42	8.09933e-08
228	3	OTHER	4	ES205f_19	9.32992e-20	3.99599e-10	1	6.08418e-47	2.12064e-16
229	3	OTHER	62	ES205g_19	1.08219e-11	2.93874e-11	1	2.66965e-48	4.16666e-05
230	3	OTHER	11	ES206a_19	3.56767e-19	9.66513e-11	1	1.61658e-48	2.19821e-15
231	3	OTHER	11	ES206d_19	3.56767e-19	9.66513e-11	1	1.61658e-48
232	3	OTHER	45	ES206e_19	3.75597e-16	32.7751	0.999999999999672	1.98661e-38	1.11084e-07
233	3	OTHER	16	ES206f_19	2.02225e-10	1.16595e-14	1	9.85324e-40	1.15012e-09
234	3	OTHER	18	ES216b_19	3.20071e-16	8.3601e-12	1	1.85198e-37	4.223e-19
235	3	OTHER	3	ES216c_19	5.47983e-16	0.000511932	1	3.39231e-37	6.28472e-07
236	3	OTHER	35	ES216d_19	4.21269e-10	0.0160068	1	4.68212e-36	0.000105891
237	3	OTHER	12	ES216e_19	2.06508e-15	0.000136788	1	8.49936e-43	1.72684e-07
238	3	OTHER	32	SE190a_18	2.72439e-17	4.15983e-06	1	1.59252e-40	7.424e-13
239	3	OTHER	17	SE191b_18	4.51181e-16	8.73573e-07	1	5.7547e-37	2.08113e-12
240	3	OTHER	48	SE192_18	6.56875e-07	1.28113e-05	1	3.2021e-31	1.59826e-06
241	3	OTHER	38	SE192b_18	7.191e-14	22.2514	0.999999999999778	7.74696e-39	9.65576e-06
242	3	OTHER	34	SE195b_18	5.38581e-08	0.163935	0.999999999999984	1.17601e-36	9.98248e-05
243	3	OTHER	53	SE199b_18	5.97056e-13	0.000102746	1	2.36298e-40	0.00395762
244	3	OTHER	33	SE199c_18	1.74135e-14	4.34445e-08	1	3.76765e-36	6.03978e-10
245	3	OTHER	104	SE273_21	87.1488	5.27838	0.999999999991195	2.04759e-29	3.72542
246	4	CLADE III_B	31	AT52_20	4.82745e-11	1.48438e-42	4.47159e-39	1	1.88225e-36
247	4	CLADE III_B	31	CZ59_20	4.82745e-11	1.48438e-42	4.47159e-39	1	1.88225e-36
248	4	CLADE III_B	31	ES166b_19	4.82745e-11	1.48438e-42	4.47159e-39	1	1.88225e-36
249	4	CLADE III_B	31	ES168a_19	4.82745e-11	1.48438e-42	4.47159e-39	1	1.88225e-36
250	4	CLADE III_B	31	HR214_17	4.82745e-11	1.48438e-42	4.47159e-39	1	1.88225e-36
251	4	CLADE III_B	31	HR216_17	4.82745e-11	1.48438e-42	4.47159e-39	1	1.88225e-36
252	4	CLADE III_B	31	HR210a1_17	4.82745e-11	1.48438e-42	4.47159e-39	1	1.88225e-36
253	4	CLADE III_B	31	HR213_17	4.82745e-11	1.48438e-42	4.47159e-39	1	1.88225e-36
254	4	CLADE III_B	31	IT19a_16	4.82745e-11	1.48438e-42	4.47159e-39	1	1.88225e-36
255	4	CLADE III_B	31	IT14a_16	4.82745e-11	1.48438e-42	4.47159e-39	1	1.88225e-36
256	4	CLADE III_B	31	IT114a1_16	4.82745e-11	1.48438e-42	4.47159e-39	1	1.88225e-36
257	4	CLADE III_B	31	IT22a_16	4.82745e-11	1.48438e-42	4.47159e-39	1	1.88225e-36
258	4	CLADE III_B	31	IT16a_16	4.82745e-11	1.48438e-42	4.47159e-39	1	1.88225e-36
259	4	CLADE III_B	31	IT29a_16	4.82745e-11	1.48438e-42	4.47159e-39	1	1.88225e-36
260	4	CLADE III_B	31	IT31a_16	4.82745e-11	1.48438e-42	4.47159e-39	1	1.88225e-36
261	4	CLADE III_B	31	IT87a_17	4.82745e-11	1.48438e-42	4.47159e-39	1	1.88225e-36
262	4	CLADE III_B	31	IT89a_17	4.82745e-11	1.48438e-42	4.47159e-39	1	1.88225e-36
263	4	CLADE III_B	31	IT120a_17	4.82745e-11	1.48438e-42	4.47159e-39	1	1.88225e-36
264	4	CLADE III_B	31	IT136a_17	4.82745e-11	1.48438e-42	4.47159e-39	1	1.88225e-36
265	4	CLADE III_B	31	IT139a_17	4.82745e-11	1.48438e-42	4.47159e-39	1	1.88225e-36
266	4	CLADE III_B	31	IT57b1_17	4.82745e-11	1.48438e-42	4.47159e-39	1	1.88225e-36
267	4	CLADE III_B	31	IT85a_17	4.82745e-11	1.48438e-42	4.47159e-39	1	1.88225e-36
268	4	CLADE III_B	31	IT100a_17	4.82745e-11	1.48438e-42	4.47159e-39	1	1.88225e-36
269	4	CLADE III_B	31	IT69a_17	4.82745e-11	1.48438e-42	4.47159e-39	1	1.88225e-36
270	4	CLADE III_B	31	IT64a_17	4.82745e-11	1.48438e-42	4.47159e-39	1	1.88225e-36
271	4	CLADE III_B	31	IT68a_17	4.82745e-11	1.48438e-42	4.47159e-39	1	1.88225e-36
272	4	CLADE III_B	31	IT128a_17	4.82745e-11	1.48438e-42	4.47159e-39	1	1.88225e-36
273	4	CLADE III_B	31	IT197a_17	4.82745e-11	1.48438e-42	4.47159e-39	1	1.88225e-36
274	4	CLADE III_B	31	IT199_17a	4.82745e-11	1.48438e-42	4.47159e-39	1	1.88225e-36
275	4	CLADE III_B	31	IT200_17e	4.82745e-11	1.48438e-42	4.47159e-39	1	1.88225e-36
276	4	CLADE III_B	31	IT204_17a	4.82745e-11	1.48438e-42	4.47159e-39	1	1.88225e-36
277	4	CLADE III_B	31	IT205_17b	4.82745e-11	1.48438e-42	4.47159e-39	1	1.88225e-36
278	4	CLADE III_B	31	IT59a_17	4.82745e-11	1.48438e-42	4.47159e-39	1	1.88225e-36
279	4	CLADE III_B	31	IT80a_17	4.82745e-11	1.48438e-42	4.47159e-39	1	1.88225e-36
280	4	CLADE III_B	31	IT135_17	4.82745e-11	1.48438e-42	4.47159e-39	1	1.88225e-36
281	4	CLADE III_B	31	IT13_18	4.82745e-11	1.48438e-42	4.47159e-39	1	1.88225e-36
282	4	CLADE III_B	31	IT34_18	4.82745e-11	1.48438e-42	4.47159e-39	1	1.88225e-36
283	4	CLADE III_B	31	IT14_18	4.82745e-11	1.48438e-42	4.47159e-39	1	1.88225e-36
284	4	CLADE III_B	31	IT35_18	4.82745e-11	1.48438e-42	4.47159e-39	1	1.88225e-36
285	4	CLADE III_B	31	IT43_18	4.82745e-11	1.48438e-42	4.47159e-39	1	1.88225e-36
286	4	CLADE III_B	31	IT44_18	4.82745e-11	1.48438e-42	4.47159e-39	1	1.88225e-36
287	4	CLADE III_B	31	IT15a_18	4.82745e-11	1.48438e-42	4.47159e-39	1	1.88225e-36
288	4	CLADE III_B	31	IT16a_18	4.82745e-11	1.48438e-42	4.47159e-39	1	1.88225e-36
289	4	CLADE III_B	31	IT17a_18	4.82745e-11	1.48438e-42	4.47159e-39	1	1.88225e-36
290	4	CLADE III_B	31	IT27a_18	4.82745e-11	1.48438e-42	4.47159e-39	1	1.88225e-36
291	4	CLADE III_B	31	IT31a_18	4.82745e-11	1.48438e-42	4.47159e-39	1	1.88225e-36
292	4	CLADE III_B	31	IT76a_18	4.82745e-11	1.48438e-42	4.47159e-39	1	1.88225e-36
293	4	CLADE III_B	31	IT204_18	4.82745e-11	1.48438e-42	4.47159e-39	1	1.88225e-36
294	4	CLADE III_B	31	IT189a_18	4.82745e-11	1.48438e-42	4.47159e-39	1	1.88225e-36
295	4	CLADE III_B	31	IT202b_18	4.82745e-11	1.48438e-42	4.47159e-39	1	1.88225e-36
296	4	CLADE III_B	31	IT203a_18	4.82745e-11	1.48438e-42	4.47159e-39	1	1.88225e-36
297	4	CLADE III_B	31	IT65_19	4.82745e-11	1.48438e-42	4.47159e-39	1	1.88225e-36
298	4	CLADE III_B	31	IT66_19	4.82745e-11	1.48438e-42	4.47159e-39	1	1.88225e-36
299	4	CLADE III_B	31	IT67_19	4.82745e-11	1.48438e-42	4.47159e-39	1	1.88225e-36
300	4	CLADE III_B	31	IT69_19	4.82745e-11	1.48438e-42	4.47159e-39	1	1.88225e-36
301	4	CLADE III_B	31	IT138_19	4.82745e-11	1.48438e-42	4.47159e-39	1	1.88225e-36
302	4	CLADE III_B	31	IT139_19	4.82745e-11	1.48438e-42	4.47159e-39	1	1.88225e-36
303	4	CLADE III_B	31	IT102_19	4.82745e-11	1.48438e-42	4.47159e-39	1	1.88225e-36
304	4	CLADE III_B	31	IT105_19	4.82745e-11	1.48438e-42	4.47159e-39	1	1.88225e-36
305	4	CLADE III_B	31	IT153_19	4.82745e-11	1.48438e-42	4.47159e-39	1	1.88225e-36
306	4	CLADE III_B	31	IT157_19	4.82745e-11	1.48438e-42	4.47159e-39	1	1.88225e-36
307	4	CLADE III_B	31	IT163_19	4.82745e-11	1.48438e-42	4.47159e-39	1	1.88225e-36
308	4	CLADE III_B	31	IT130_19	4.82745e-11	1.48438e-42	4.47159e-39	1	1.88225e-36
309	4	CLADE III_B	31	IT180_19	4.82745e-11	1.48438e-42	4.47159e-39	1	1.88225e-36
310	4	CLADE III_B	31	IT183_19	4.82745e-11	1.48438e-42	4.47159e-39	1	1.88225e-36
311	4	CLADE III_B	31	IT185_19	4.82745e-11	1.48438e-42	4.47159e-39	1	1.88225e-36
312	4	CLADE III_B	31	IT186_19	4.82745e-11	1.48438e-42	4.47159e-39	1	1.88225e-36
313	4	CLADE III_B	31	IT192_19	4.82745e-11	1.48438e-42	4.47159e-39	1	1.88225e-36
314	4	CLADE III_B	31	IT200_19	4.82745e-11	1.48438e-42	4.47159e-39	1	1.88225e-36
315	4	CLADE III_B	31	IT215_19	4.82745e-11	1.48438e-42	4.47159e-39	1	1.88225e-36
316	4	CLADE III_B	31	IT256_19	4.82745e-11	1.48438e-42	4.47159e-39	1	1.88225e-36
317	4	CLADE III_B	31	IT13_20	4.82745e-11	1.48438e-42	4.47159e-39	1	1.88225e-36
318	4	CLADE III_B	31	IT14_20	4.82745e-11	1.48438e-42	4.47159e-39	1	1.88225e-36
319	4	CLADE III_B	31	IT16_20	4.82745e-11	1.48438e-42	4.47159e-39	1	1.88225e-36
320	4	CLADE III_B	31	IT18_20	4.82745e-11	1.48438e-42	4.47159e-39	1	1.88225e-36
321	4	CLADE III_B	31	IT20_20	4.82745e-11	1.48438e-42	4.47159e-39	1	1.88225e-36
322	4	CLADE III_B	31	IT21_20	4.82745e-11	1.48438e-42	4.47159e-39	1	1.88225e-36
323	4	CLADE III_B	31	IT41_20	4.82745e-11	1.48438e-42	4.47159e-39	1	1.88225e-36
324	4	CLADE III_B	31	IT42_20	4.82745e-11	1.48438e-42	4.47159e-39	1	1.88225e-36
325	4	CLADE III_B	31	IT43_20	4.82745e-11	1.48438e-42	4.47159e-39	1	1.88225e-36
326	4	CLADE III_B	31	IT44_20	4.82745e-11	1.48438e-42	4.47159e-39	1	1.88225e-36
327	4	CLADE III_B	31	IT81_20	4.82745e-11	1.48438e-42	4.47159e-39	1	1.88225e-36
328	4	CLADE III_B	31	IT39_20	4.82745e-11	1.48438e-42	4.47159e-39	1	1.88225e-36
329	4	CLADE III_B	31	IT196a_17	4.82745e-11	1.48438e-42	4.47159e-39	1	1.88225e-36
330	4	CLADE III_B	31	SI83_20	4.82745e-11	1.48438e-42	4.47159e-39	1	1.88225e-36
331	4	CLADE III_B	31	SI85_20	4.82745e-11	1.48438e-42	4.47159e-39	1	1.88225e-36
332	4	CLADE III_B	31	SI86_20	4.82745e-11	1.48438e-42	4.47159e-39	1	1.88225e-36
333	4	CLADE III_B	31	SI87_20	4.82745e-11	1.48438e-42	4.47159e-39	1	1.88225e-36
334	4	CLADE III_B	31	SI89_20	4.82745e-11	1.48438e-42	4.47159e-39	1	1.88225e-36
335	4	CLADE III_B	31	SI91_20	4.82745e-11	1.48438e-42	4.47159e-39	1	1.88225e-36
336	4	CLADE III_B	31	SI94_20	4.82745e-11	1.48438e-42	4.47159e-39	1	1.88225e-36
337	4	CLADE III_B	31	SI95_20	4.82745e-11	1.48438e-42	4.47159e-39	1	1.88225e-36
338	4	CLADE III_B	31	SI96_20	4.82745e-11	1.48438e-42	4.47159e-39	1	1.88225e-36
339	4	CLADE III_B	31	SI97_20	4.82745e-11	1.48438e-42	4.47159e-39	1	1.88225e-36
340	4	CLADE III_B	31	SI98_20	4.82745e-11	1.48438e-42	4.47159e-39	1	1.88225e-36
341	4	CLADE III_B	31	SI99_20	4.82745e-11	1.48438e-42	4.47159e-39	1	1.88225e-36
342	4	CLADE III_B	31	SI100_20	4.82745e-11	1.48438e-42	4.47159e-39	1	1.88225e-36
343	4	CLADE III_B	31	SI88_20	4.82745e-11	1.48438e-42	4.47159e-39	1	1.88225e-36
344	4	CLADE III_B	31	SK54_20	4.82745e-11	1.48438e-42	4.47159e-39	1	1.88225e-36
345	4	CLADE III_B	31	SK55_20	4.82745e-11	1.48438e-42	4.47159e-39	1	1.88225e-36
346	4	CLADE III_B	31	SK57_20	4.82745e-11	1.48438e-42	4.47159e-39	1	1.88225e-36
347	4	CLADE III_B	31	SK62_20	4.82745e-11	1.48438e-42	4.47159e-39	1	1.88225e-36
348	4	CLADE III_B	31	SK64_20	4.82745e-11	1.48438e-42	4.47159e-39	1	1.88225e-36
349	4	CLADE III_B	31	SK65_20	4.82745e-11	1.48438e-42	4.47159e-39	1	1.88225e-36
350	4	CLADE III_B	31	CZ13_21	4.82745e-11	1.48438e-42	4.47159e-39	1	1.88225e-36
351	4	CLADE III_B	31	IT42_21	4.82745e-11	1.48438e-42	4.47159e-39	1	1.88225e-36
352	4	CLADE III_B	31	IT44_21	4.82745e-11	1.48438e-42	4.47159e-39	1	1.88225e-36
353	4	CLADE III_B	31	IT61_21	4.82745e-11	1.48438e-42	4.47159e-39	1	1.88225e-36
354	4	CLADE III_B	31	IT62_21	4.82745e-11	1.48438e-42	4.47159e-39	1	1.88225e-36
355	4	CLADE III_B	31	IT63_21	4.82745e-11	1.48438e-42	4.47159e-39	1	1.88225e-36
356	4	CLADE III_B	31	CH64_21	4.82745e-11	1.48438e-42	4.47159e-39	1	1.88225e-36
357	4	CLADE III_B	31	CH65_21	4.82745e-11	1.48438e-42	4.47159e-39	1	1.88225e-36
358	4	CLADE III_B	31	CH71_21	4.82745e-11	1.48438e-42	4.47159e-39	1	1.88225e-36
359	4	CLADE III_B	31	CH72_21	4.82745e-11	1.48438e-42	4.47159e-39	1	1.88225e-36
360	4	CLADE III_B	31	IT74_21	4.82745e-11	1.48438e-42	4.47159e-39	1	1.88225e-36
361	4	CLADE III_B	31	IT75_21	4.82745e-11	1.48438e-42	4.47159e-39	1	1.88225e-36
362	4	CLADE III_B	31	IT78_21	4.82745e-11	1.48438e-42	4.47159e-39	1	1.88225e-36
363	4	CLADE III_B	31	IT80_21	4.82745e-11	1.48438e-42	4.47159e-39	1	1.88225e-36
364	4	CLADE III_B	31	IT85_21	4.82745e-11	1.48438e-42	4.47159e-39	1	1.88225e-36
365	4	CLADE III_B	31	IT88_21	4.82745e-11	1.48438e-42	4.47159e-39	1	1.88225e-36
366	4	CLADE III_B	31	IT89_21	4.82745e-11	1.48438e-42	4.47159e-39	1	1.88225e-36
367	4	CLADE III_B	31	AT22_621	4.82745e-11	1.48438e-42	4.47159e-39	1	1.88225e-36
368	4	CLADE III_B	31	AT227_21	4.82745e-11	1.48438e-42	4.47159e-39	1	1.88225e-36
369	4	CLADE III_B	31	SK228_21	4.82745e-11	1.48438e-42	4.47159e-39	1	1.88225e-36
370	4	CLADE III_B	31	SK233_21	4.82745e-11	1.48438e-42	4.47159e-39	1	1.88225e-36
371	4	CLADE III_B	31	CZ274_21	4.82745e-11	1.48438e-42	4.47159e-39	1	1.88225e-36
372	4	CLADE III_B	31	CZ275_21	4.82745e-11	1.48438e-42	4.47159e-39	1	1.88225e-36
373	4	CLADE III_B	31	IT279_21	4.82745e-11	1.48438e-42	4.47159e-39	1	1.88225e-36
374	4	CLADE III_B	31	IT281_21	4.82745e-11	1.48438e-42	4.47159e-39	1	1.88225e-36
375	4	CLADE III_B	31	SK231_21	4.82745e-11	1.48438e-42	4.47159e-39	1	1.88225e-36
376	4	CLADE III_B	28	ES165a_19	2.31813e-09	1.09601e-40	1.73785e-36	1	6.98538e-34
377	4	CLADE III_B	27	IT159_19	2.73127e-08	1.5278e-40	3.69702e-37	1	1.51136e-33
378	4	CLADE III_B	30	IT209_19	2.47402e-09	1.27207e-42	2.20579e-38	1	9.67499e-37
379	4	CLADE III_B	29	IT91a_17	2.80657e-09	5.7792e-41	4.74365e-36	1	5.28656e-33
380	4	CLADE III_B	31	AT50_20	4.82745e-11	1.48438e-42	4.47159e-39	1	1.88225e-36
381	5	OTHER	21	RU274c_17	0.00687132	6.13088e-06	1.86431e-13	5.41335e-34	1
382	5	Clade VIII	85	CZ33_19	3.58441e-08	42.8411	4.60206e-07	8.65952e-41	0.999999999999572
383	5	Clade VIII	85	CZ59_19	3.58441e-08	42.8411	4.60206e-07	8.65952e-41	0.999999999999572
384	5	Clade VIII	85	CZ58_20	3.58441e-08	42.8411	4.60206e-07	8.65952e-41	0.999999999999572
385	5	Clade VIII	85	CZ56a_20	3.58441e-08	42.8411	4.60206e-07	8.65952e-41	0.999999999999572
386	5	Clade VIII	85	SK72a_18	3.58441e-08	42.8411	4.60206e-07	8.65952e-41	0.999999999999572
387	5	Clade VIII	85	SK74a_18	3.58441e-08	42.8411	4.60206e-07	8.65952e-41	0.999999999999572
388	5	Clade VIII	85	SK34_19	3.58441e-08	42.8411	4.60206e-07	8.65952e-41	0.999999999999572
389	5	Clade VIII	85	SK35_19	3.58441e-08	42.8411	4.60206e-07	8.65952e-41	0.999999999999572
390	5	Clade VIII	85	SK36_19	3.58441e-08	42.8411	4.60206e-07	8.65952e-41	0.999999999999572
391	5	Clade VIII	85	SK62_19	3.58441e-08	42.8411	4.60206e-07	8.65952e-41	0.999999999999572
392	5	Clade VIII	85	CZ12_21	3.58441e-08	42.8411	4.60206e-07	8.65952e-41	0.999999999999572
393	5	Clade VIII	85	CZ15_21	3.58441e-08	42.8411	4.60206e-07	8.65952e-41	0.999999999999572
394	5	Clade VIII	85	CZ16_21	3.58441e-08	42.8411	4.60206e-07	8.65952e-41	0.999999999999572
395	5	Clade VIII	85	SK02_21	3.58441e-08	42.8411	4.60206e-07	8.65952e-41	0.999999999999572
396	5	Clade VIII	85	SK04_21	3.58441e-08	42.8411	4.60206e-07	8.65952e-41	0.999999999999572
397	5	Clade VIII	85	SK05_21	3.58441e-08	42.8411	4.60206e-07	8.65952e-41	0.999999999999572
398	5	Clade VIII	84	HU151_19	3.12243e-06	292.522	0.000110981	1.10463e-39	0.999999999997075
399	5	OTHER	97	RU115b_16	5.66195e-09	0.074676	4.8403e-12	3.90219e-47	0.999999999999992
400	5	OTHER	54	RU116a11_16	3.13009e-08	7.4403	4.47541e-08	5.49694e-30	0.999999999999256
401	5	OTHER	47	RU118c_16	1.58133e-12	0.000821447	5.02544e-11	2.19061e-46	1
402	5	OTHER	24	RU119b1_16	0.00203622	0.00151582	9.34589e-14	2.12611e-25	1
403	5	OTHER	96	RU120a1_16	4.1027e-05	8.13501e-06	1.66582e-09	8.05085e-39	1
404	5	OTHER	43	RU123b1_16	0.000416662	0.196601	2.08816e-10	3.03694e-25	0.999999999999998
405	5	OTHER	82	RU124b_16	0.00930136	0.0510256	5.07005e-07	3.44929e-34	0.999999999999999
406	5	OTHER	49	RU126a_16	0.000401833	9.06778e-06	5.26159e-10	5.49522e-29	1
407	5	OTHER	52	RU127a_16	1.75471e-09	1.5507e-11	4.9793e-16	6.37466e-38	1
408	5	OTHER	65	RU127b_16	1.18841e-06	7.41047e-07	5.91463e-13	6.80374e-38	1
409	5	OTHER	73	RU128a_16	0.17004	4.18453e-05	2.86888e-09	1.53682e-35	0.999999999999998
410	5	OTHER	42	RU130a_16	5.18795e-06	1.77149e-08	3.81152e-18	1.06806e-40	1
411	5	OTHER	100	RU218_17	0.156373	4.77472e-09	1.99662e-09	1.34877e-29	0.999999999999998
412	5	OTHER	100	RU219a_17	0.156373	4.77472e-09	1.99662e-09	1.34877e-29	0.999999999999998
413	5	OTHER	100	RU224a_17	0.156373	4.77472e-09	1.99662e-09	1.34877e-29	0.999999999999998
414	5	OTHER	100	RU221b_17	0.156373	4.77472e-09	1.99662e-09	1.34877e-29	0.999999999999998
415	5	OTHER	100	RU227b_17	0.156373	4.77472e-09	1.99662e-09	1.34877e-29	0.999999999999998
416	5	OTHER	100	RU229a1_17	0.156373	4.77472e-09	1.99662e-09	1.34877e-29	0.999999999999998
417	5	OTHER	100	RU227a_17	0.156373	4.77472e-09	1.99662e-09	1.34877e-29	0.999999999999998
418	5	OTHER	100	RU231a_17	0.156373	4.77472e-09	1.99662e-09	1.34877e-29	0.999999999999998
419	5	OTHER	100	RU220b_17	0.156373	4.77472e-09	1.99662e-09	1.34877e-29	0.999999999999998
420	5	OTHER	100	RU225a_17	0.156373	4.77472e-09	1.99662e-09	1.34877e-29	0.999999999999998
421	5	OTHER	100	RU222a_17	0.156373	4.77472e-09	1.99662e-09	1.34877e-29	0.999999999999998
422	5	OTHER	100	RU220a_17	0.156373	4.77472e-09	1.99662e-09	1.34877e-29	0.999999999999998
423	5	OTHER	100	RU232a_17	0.156373	4.77472e-09	1.99662e-09	1.34877e-29	0.999999999999998
424	5	OTHER	100	RU230b_17	0.156373	4.77472e-09	1.99662e-09	1.34877e-29	0.999999999999998
425	5	OTHER	100	RU225b_17	0.156373	4.77472e-09	1.99662e-09	1.34877e-29	0.999999999999998
426	5	OTHER	100	RU230a_17	0.156373	4.77472e-09	1.99662e-09	1.34877e-29	0.999999999999998
427	5	OTHER	100	RU228a_17	0.156373	4.77472e-09	1.99662e-09	1.34877e-29	0.999999999999998
428	5	OTHER	100	RU223_17	0.156373	4.77472e-09	1.99662e-09	1.34877e-29	0.999999999999998
429	5	OTHER	66	RU247a_17	466.691	43412.9	5892.88	3.1167e-31	0.999999999502275
430	5	OTHER	55	RU248b_17	4.79484e-12	0.346047	2.6555e-11	3.77646e-40	0.999999999999996
431	5	OTHER	72	RU249_17	4.13483e-11	0.0886019	2.35611e-08	4.62858e-35	0.999999999999999
432	5	OTHER	71	RU253a_17	0.0104813	1.92642e-06	9.99806e-09	1.18499e-40	1
433	5	OTHER	81	RU254a_17	1.487e-06	0.00764346	7.31161e-13	2.72265e-46	1
434	5	OTHER	51	RU256a_17	1.64416e-07	2.08313e-05	2.11702e-09	1.05134e-38	1
435	5	OTHER	74	RU257_17	0.000401524	1.32391e-05	2.33609e-09	1.31736e-24	1
436	5	OTHER	59	RU260a_17	0.00115293	1.90182e-06	0.000534153	1.04658e-30	1
437	5	OTHER	75	RU260b_17	34.5692	2.49367e-05	1.91852e-07	1.57064e-28	0.999999999996543
438	5	OTHER	58	RU261a_17	2.08683e-12	1.91916e-07	1.26367e-19	1.17672e-48	1
439	5	OTHER	58	RU268_17,	2.08683e-12	1.91916e-07	1.26367e-19	1.17672e-48	1
440	5	OTHER	58	RU264a_17	2.08683e-12	1.91916e-07	1.26367e-19	1.17672e-48	1
441	5	OTHER	50	RU263a_17	1.76701e-14	6.32847e-09	4.74162e-15	1.38004e-51	1
442	5	OTHER	87	RU263b_17	4.4659e-11	70.0217	3.79251e-11	1.02162e-40	0.9999999999993
443	5	OTHER	87	RU261b_17	4.4659e-11	70.0217	3.79251e-11	1.02162e-40	0.9999999999993
444	5	OTHER	87	RU256a2_17	4.4659e-11	70.0217	3.79251e-11	1.02162e-40	0.9999999999993
445	5	OTHER	77	RU265a_17	664.74	0.000126605	3.20108e-12	6.69818e-34	0.999999999993353
446	5	OTHER	76	RU270a_17	0.0191589	4.25426	0.00051619	2.15596e-30	0.999999999999956
447	5	OTHER	44	RU270b_17	7.84035	7.76077e-06	0.0515033	2.02504e-27	0.999999999999921
448	5	OTHER	67	RU272_17	4.17983e-11	0.0822019	7.09812e-11	4.80934e-42	0.999999999999999
449	5	OTHER	79	RU273a_17	7.45939e-06	129995	1.34393e-08	1.14212e-40	0.999999998700049
450	5	OTHER	64	RU274b_17	1.45084e-11	2.17956e-07	4.71796e-11	9.36859e-51	1
451	5	OTHER	78	RU275a1_17	9.87736e-07	1.04193e-05	3.64602e-14	7.45315e-36	1
452	5	OTHER	70	RU275b_17	3.64416e-05	7.06209e-10	5.87784e-07	4.81165e-34	1
453	5	OTHER	60	RU276a_17	1.58103e-07	57.6869	1.23049e-08	3.30881e-40	0.999999999999423
454	5	OTHER	88	RU276b_17	3.67065e-05	3.1654e-14	7.59567e-15	7.14384e-39	1
455	5	OTHER	57	RU277a_17	0.000148448	34.4073	0.000146127	4.26215e-33	0.999999999999656
456	5	OTHER	57	RU278c_17	0.000148448	34.4073	0.000146127	4.26215e-33	0.999999999999656
457	5	OTHER	57	RU274a1_17	0.000148448	34.4073	0.000146127	4.26215e-33	0.999999999999656
458	5	OTHER	63	RU278a_17	0.0105175	0.000166059	7.28665e-06	2.56267e-37	1
459	5	OTHER	86	RU278b_17	7.26681e-06	6.11793e-05	0.0108364	3.56408e-37	1

## Sheet: Table S7
Table S7. People contributing to submission of samples of stem rust to GRRC 2016-2021
Country	Collector	Institution
Austria	Michael Oberforster	AGES
Belgium	Pierre Hellin	Centre wallon de Recherches agronomique
Croatia	Valentina Spanic	Agricultural Institute Osijek
Denmark	Lise Nistrup Jørgensen	Aarhus University
	Ellen Jørgensen	Aarhus University
	Peter Spies	Unisigma
	Susanne Sindberg	Tystoftefonden
	Jeppe R. Andersen	Nordic Seed A/S
France	F. Arnoult	BASF
	Guillaume Bauchet	Caussade Semences
	Clément Debiton	Unisigma
	G. Bevoin	RAGT
	Fanny Savaete	Limagrain Europe
	Cédric Picard	Arvalis
	Pascal Girardeau	SECOBRA
	Anne-Lise Boixel	INRAE
	Corentin Picard	INRAE
	Frédéric Suffert	INRAE
	Jean-Charles Talbourdet	BASF
	Joelle Daucourt	Arvalis
	Sylvain Chombart	Florimond Desprez
	Thierry Demarquet	Florimond Desprez
	Stéphane Porrez	Arvalis
	Christophe Jeudi	Florimond Desprez
	Franck Gaudichau	CA IDF
	Romain Bandini	KWS
	Sandrine Longuet	Arvalis
	Valerie Dufayet	INRAE
	Clément Dusserre	CA 71
	Jérôme Enjalbert	INRAE
	Alexandre Klein	Nord Négoce
	Sylvain Gaubrie	CDPM
	Sabine Snyder	CA IDF
	Auberi Avalle	Unisigma
Germany	Nicole Sommerfeldt & Linda Hoffmann	Julius Kühn-Institut, Kleinmachnow
	Catherine Cuendet	Getreidezüchtung Peter Kunz Deutschland GmbH, Meissner
	Paul Gruner	Universität Hohenheim, Landessaatzuchtanstalt, Stuttgart
	Sandra Schulz	Strube D&S GmbH, Söllingen
	Uta Liesenberg	RAGT 2n, Silstedt
	Herr Horn	LWA Bad Salzungen, Versuchsstation Friemar
	Sandra Schulz	Strube D&S GmbH, Söllingen
	Hilmar Cöster	RAGT 2n, Silstedt
Hungary	Tar Melinda	Plant Research Independent Research (NAIK)
Ireland	Steven Kildea	Teagasc
Italy	Alessandro Infantino	CREA
	Andreina Belocchi	CREA
	Angela Iori	CREA
	Anna Maria Mastrangelo	CREA
	Antonia Salerno	CREA
	Daniela Marone	CREA
	Margheri Francesca	University of Florence
	Eder Groli	University of Bologna
	Elisabetta Mazzucotelli	CREA
	Enrico Podda	AGRIS
	Fabrizio Quaranta	CREA
	Filippo Bassi	ICARDA
	Giovanni Laido	ISEA
	Giuseppina Goddi	Ag. Laore
	Luca Fiorilla	AS.A.R.
	Lucia Mameli	AGRIS
	Lucio Salafia	S.I.S.
	Marco Gallinelli	S.I.S.
	Marco Martelli	S.I.S.
	Marco Nocentini	University of Florence
	Massimo Palumbo	CREA
	Mauro Fornara	CREA
	Nicola Pecchioni	CREA
	Nino VirzÃ	CREA
	Oriana Porfiri	CGS
	Paolo De Franceschi	S.I.S.
	Salvatore Ugo Timpanaro	F.LLI Menzo
	Stefania Licciardello	CREA
	Stefano Ravaglia	S.I.S.
	Valerio Mazzon	CREA
	Virgilio Balmas	University of Sassari
Norway	Andrea Ficke	NIBIO - Bioforsk
	Morten Lillemo	NIBIO - Bioforsk
Slovenia	Ales Kolmanic	Agricultural Institute of Slovenia
Spain	Carlos Cantero-Martinez	Universitat de Lleida - Agrotecnio
	Nerea Arias	INTIA
	Amaia Caballero	INTIA
	Jesús Zúñiga	INTIA
	Marta Goñi	INTIA
	Fernando Martínez-Moreno	ETSIA- Universidad de Sevilla
	Ignacio Solís	ETSIA- Universidad de Sevilla
	Jaime N. Rodríguez	ETSIA- Universidad de Sevilla
	Roser Sayeras	IRTA - Mas Badia
	Joan Serra	IRTA - Mas Badia
Sweden	Tina Henriksson	Lantmännen
	Linda af Geijersstam	DEFR
	Gunnel Andersson	Jordbruksverket
	Niclas Sjöholm	Lantmännen
	Anders Lindgren	Jordbruksverket
	Mahbubjon Rahmatov	SLU
	Mahboobeh Yazdani	SLU
Switzerland	Nicole Togni	Agroscope
